# Supplementary material for: Interaction of a dinoflagellate neurotoxin with voltage-activated ion channels in a marine diatom
Source: PeerJ. 2018 Apr 3;6:e4533. doi: 10.7717/peerj.4533 (PMC5888156; doi:10.7717/peerj.4533)
Supplement: Supplemental Information 1 [file peerj-06-4533-s004.zip]

Archive with 52 entries (45 files):
- BolusASWTreatment/cell1/
- BolusASWTreatment/cell1/10529007_ctrl_1_activation.abf
- BolusASWTreatment/cell1/10529008_ctrl_1_inactivation.abf
- BolusASWTreatment/cell1/10529009_ctrl_1_recovery.abf
- BolusASWTreatment/cell1/10529011_treat_1_activation.abf
- BolusASWTreatment/cell1/10529014_treat_1_inactivation.abf
- BolusASWTreatment/cell1/10529015_treat_1_recovery.abf
- BolusASWTreatment/cell2/
- BolusASWTreatment/cell2/10530002_ctrl_2_inactivation.abf
- BolusASWTreatment/cell2/10530003_ctrl_2_recovery.abf
- BolusASWTreatment/cell2/10530005_ctrl_2_activation.abf
- BolusASWTreatment/cell2/10530009_treat_2_inactivation.abf
- BolusASWTreatment/cell2/10530010_treat_2_recovery.abf
- BolusASWTreatment/cell2/10530011_treat_2_activation.abf
- BolusASWTreatment/cell3/
- BolusASWTreatment/cell3/10604001_ctrl_3_activation.abf
- BolusASWTreatment/cell3/10604002_ctrl_3_inactivation.abf
- BolusASWTreatment/cell3/10604003_ctrl_3_recovery.abf
- BolusASWTreatment/cell3/10604005_treat_3_activation.abf
- BolusASWTreatment/cell3/10604006_treat_3_inactivation.abf
- BolusASWTreatment/cell3/10604007_treat_3_recovery.abf
- BolusASWTreatment/cell4/
- BolusASWTreatment/cell4/10604021_ctrl_4_activation.abf
- BolusASWTreatment/cell4/10604022_ctrl_4_inactivation.abf
- BolusASWTreatment/cell4/10604023_ctrl_4_recovery.abf
- BolusASWTreatment/cell4/10604024_treat_4_activation.abf
- BolusASWTreatment/cell4/10604025_treat_4_inactivation.abf
- BolusASWTreatment/cell4/10604026_treat_4_recovery.abf
- BolusASWTreatment/cell5/
- BolusASWTreatment/cell5/10605004_ctrl_5_inactivation.abf
- BolusASWTreatment/cell5/10605005_ctrl_5_recovery.abf
- BolusASWTreatment/cell5/10605006_ctrl_5_activation.abf
- BolusASWTreatment/cell5/10605008_treat_5_activation.abf
- BolusASWTreatment/cell5/10605009_treat_5_inactivation.abf
- BolusASWTreatment/cell5/10605010_treat_5_recovery.abf
- BolusASWTreatment/cell6/
- BolusASWTreatment/cell6/10605019_ctrl_6_activation.abf
- BolusASWTreatment/cell6/10605020_ctrl_6_inactivation.abf
- BolusASWTreatment/cell6/10605021_ctrl_6_recovery.abf
- BolusASWTreatment/cell6/10605023_treat_6_activation.abf
- BolusASWTreatment/cell6/10605024_treat_6_inactivation.abf
- BolusASWTreatment/cell6/10605025_treat_6_recovery.abf
- BolusASWTreatment/cell7/
- BolusASWTreatment/cell7/10607001_ctrl_7_activation.abf
- BolusASWTreatment/cell7/10607002_ctrl_7_inactivation.abf
- BolusASWTreatment/cell7/10607004_ctrl_7_recovery.abf
- BolusASWTreatment/cell7/10607006_treat_7_activation.abf
- BolusASWTreatment/cell7/10607007_treat_7_inactivation.abf
- BolusASWTreatment/cell7/10607008_treat_7_recovery.abf
- Figure1Examples/10531006_PanelB.abf
- Figure1Examples/10605022_PanelA.abf
- Figure1Examples/10607021_PanelC.abf
