# Supplementary material for: Interaction of a dinoflagellate neurotoxin with voltage-activated ion channels in a marine diatom
Source: PeerJ. 2018 Apr 3;6:e4533. doi: 10.7717/peerj.4533 (PMC5888156; doi:10.7717/peerj.4533)
Supplement: Supplemental Information 2 [file peerj-06-4533-s005.zip]

Archive with 187 entries (158 files):
- RawData_Part2/
- RawData_Part2/.DS_Store
- __MACOSX/
- __MACOSX/RawData_Part2/
- __MACOSX/RawData_Part2/._.DS_Store
- RawData_Part2/LidocaineTreatment/
- RawData_Part2/LidocaineTreatment/cell1/
- RawData_Part2/LidocaineTreatment/cell1/10406007_ctrl_1.abf
- __MACOSX/RawData_Part2/LidocaineTreatment/
- __MACOSX/RawData_Part2/LidocaineTreatment/cell1/
- __MACOSX/RawData_Part2/LidocaineTreatment/cell1/._10406007_ctrl_1.abf
- RawData_Part2/LidocaineTreatment/cell1/10406008_treatment_1.abf
- __MACOSX/RawData_Part2/LidocaineTreatment/cell1/._10406008_treatment_1.abf
- __MACOSX/RawData_Part2/LidocaineTreatment/._cell1
- RawData_Part2/LidocaineTreatment/cell2/
- RawData_Part2/LidocaineTreatment/cell2/10512016_ctrl_2.abf
- __MACOSX/RawData_Part2/LidocaineTreatment/cell2/
- __MACOSX/RawData_Part2/LidocaineTreatment/cell2/._10512016_ctrl_2.abf
- RawData_Part2/LidocaineTreatment/cell2/10512018_treatment_2.abf
- __MACOSX/RawData_Part2/LidocaineTreatment/cell2/._10512018_treatment_2.abf
- __MACOSX/RawData_Part2/LidocaineTreatment/._cell2
- RawData_Part2/LidocaineTreatment/cell3/
- RawData_Part2/LidocaineTreatment/cell3/10530020_ctrl_3.abf
- __MACOSX/RawData_Part2/LidocaineTreatment/cell3/
- __MACOSX/RawData_Part2/LidocaineTreatment/cell3/._10530020_ctrl_3.abf
- RawData_Part2/LidocaineTreatment/cell3/10530036_treatment_3.abf
- __MACOSX/RawData_Part2/LidocaineTreatment/cell3/._10530036_treatment_3.abf
- __MACOSX/RawData_Part2/LidocaineTreatment/._cell3
- RawData_Part2/LidocaineTreatment/cell4/
- RawData_Part2/LidocaineTreatment/cell4/10607034_ctrl_4.abf
- __MACOSX/RawData_Part2/LidocaineTreatment/cell4/
- __MACOSX/RawData_Part2/LidocaineTreatment/cell4/._10607034_ctrl_4.abf
- RawData_Part2/LidocaineTreatment/cell4/10607040_treatment_4.abf
- __MACOSX/RawData_Part2/LidocaineTreatment/cell4/._10607040_treatment_4.abf
- __MACOSX/RawData_Part2/LidocaineTreatment/._cell4
- __MACOSX/RawData_Part2/._LidocaineTreatment
- RawData_Part2/PbTx3 treatment Set1/
- RawData_Part2/PbTx3 treatment Set1/.DS_Store
- __MACOSX/RawData_Part2/PbTx3 treatment Set1/
- __MACOSX/RawData_Part2/PbTx3 treatment Set1/._.DS_Store
- RawData_Part2/PbTx3 treatment Set1/cell1/
- RawData_Part2/PbTx3 treatment Set1/cell1/10522005_ctrl_1_activation.abf
- __MACOSX/RawData_Part2/PbTx3 treatment Set1/cell1/
- __MACOSX/RawData_Part2/PbTx3 treatment Set1/cell1/._10522005_ctrl_1_activation.abf
- RawData_Part2/PbTx3 treatment Set1/cell1/10522006_ctrl_1_inactivation.abf
- __MACOSX/RawData_Part2/PbTx3 treatment Set1/cell1/._10522006_ctrl_1_inactivation.abf
- RawData_Part2/PbTx3 treatment Set1/cell1/10522008_ctrl_1_recovery.abf
- __MACOSX/RawData_Part2/PbTx3 treatment Set1/cell1/._10522008_ctrl_1_recovery.abf
- RawData_Part2/PbTx3 treatment Set1/cell1/10522010_treat_1_activation.abf
- __MACOSX/RawData_Part2/PbTx3 treatment Set1/cell1/._10522010_treat_1_activation.abf
- RawData_Part2/PbTx3 treatment Set1/cell1/10522011_treat_1_inactivation.abf
- __MACOSX/RawData_Part2/PbTx3 treatment Set1/cell1/._10522011_treat_1_inactivation.abf
- __MACOSX/RawData_Part2/PbTx3 treatment Set1/._cell1
- RawData_Part2/PbTx3 treatment Set1/cell2/
- RawData_Part2/PbTx3 treatment Set1/cell2/10525003_ctrl_2_activation.abf
- __MACOSX/RawData_Part2/PbTx3 treatment Set1/cell2/
- __MACOSX/RawData_Part2/PbTx3 treatment Set1/cell2/._10525003_ctrl_2_activation.abf
- RawData_Part2/PbTx3 treatment Set1/cell2/10525005_ctrl_2_inactivation.abf
- __MACOSX/RawData_Part2/PbTx3 treatment Set1/cell2/._10525005_ctrl_2_inactivation.abf
- RawData_Part2/PbTx3 treatment Set1/cell2/10525007_ctrl_2_recovery.abf
- __MACOSX/RawData_Part2/PbTx3 treatment Set1/cell2/._10525007_ctrl_2_recovery.abf
- RawData_Part2/PbTx3 treatment Set1/cell2/10525009_pbtx_2_activation.abf
- __MACOSX/RawData_Part2/PbTx3 treatment Set1/cell2/._10525009_pbtx_2_activation.abf
- RawData_Part2/PbTx3 treatment Set1/cell2/10525010_pbtx_2_inactivation.abf
- __MACOSX/RawData_Part2/PbTx3 treatment Set1/cell2/._10525010_pbtx_2_inactivation.abf
- RawData_Part2/PbTx3 treatment Set1/cell2/10525011_pbtx_2_recovery.abf
- __MACOSX/RawData_Part2/PbTx3 treatment Set1/cell2/._10525011_pbtx_2_recovery.abf
- RawData_Part2/PbTx3 treatment Set1/cell2/10525023_wash_2_15min_activation.abf
- __MACOSX/RawData_Part2/PbTx3 treatment Set1/cell2/._10525023_wash_2_15min_activation.abf
- RawData_Part2/PbTx3 treatment Set1/cell2/10525024_wash_2_15min_inactivation.abf
- __MACOSX/RawData_Part2/PbTx3 treatment Set1/cell2/._10525024_wash_2_15min_inactivation.abf
- RawData_Part2/PbTx3 treatment Set1/cell2/10525025_wash_2_15min_recovery.abf
- __MACOSX/RawData_Part2/PbTx3 treatment Set1/cell2/._10525025_wash_2_15min_recovery.abf
- RawData_Part2/PbTx3 treatment Set1/cell2/10525027_wash_2_30min_activation.abf
- __MACOSX/RawData_Part2/PbTx3 treatment Set1/cell2/._10525027_wash_2_30min_activation.abf
- RawData_Part2/PbTx3 treatment Set1/cell2/10525028_wash_2_30min_inactivation.abf
- __MACOSX/RawData_Part2/PbTx3 treatment Set1/cell2/._10525028_wash_2_30min_inactivation.abf
- RawData_Part2/PbTx3 treatment Set1/cell2/10525029_wash_2_30min_recovery.abf
- __MACOSX/RawData_Part2/PbTx3 treatment Set1/cell2/._10525029_wash_2_30min_recovery.abf
- __MACOSX/RawData_Part2/PbTx3 treatment Set1/._cell2
- RawData_Part2/PbTx3 treatment Set1/cell3/
- RawData_Part2/PbTx3 treatment Set1/cell3/10525034_ctrl_3_activation.abf
- __MACOSX/RawData_Part2/PbTx3 treatment Set1/cell3/
- __MACOSX/RawData_Part2/PbTx3 treatment Set1/cell3/._10525034_ctrl_3_activation.abf
- RawData_Part2/PbTx3 treatment Set1/cell3/10525035_ctrl_3_inactivation.abf
- __MACOSX/RawData_Part2/PbTx3 treatment Set1/cell3/._10525035_ctrl_3_inactivation.abf
- RawData_Part2/PbTx3 treatment Set1/cell3/10525037_ctrl_3_recovery.abf
- __MACOSX/RawData_Part2/PbTx3 treatment Set1/cell3/._10525037_ctrl_3_recovery.abf
- RawData_Part2/PbTx3 treatment Set1/cell3/10525040_pbtx_3_activation.abf
- __MACOSX/RawData_Part2/PbTx3 treatment Set1/cell3/._10525040_pbtx_3_activation.abf
- RawData_Part2/PbTx3 treatment Set1/cell3/10525041_pbtx_3_inactivation.abf
- __MACOSX/RawData_Part2/PbTx3 treatment Set1/cell3/._10525041_pbtx_3_inactivation.abf
- RawData_Part2/PbTx3 treatment Set1/cell3/10525042_pbtx_3_recovery.abf
- __MACOSX/RawData_Part2/PbTx3 treatment Set1/cell3/._10525042_pbtx_3_recovery.abf
- __MACOSX/RawData_Part2/PbTx3 treatment Set1/._cell3
- RawData_Part2/PbTx3 treatment Set1/cell4/
- RawData_Part2/PbTx3 treatment Set1/cell4/10527009_ctrl_4_inactivation.abf
- __MACOSX/RawData_Part2/PbTx3 treatment Set1/cell4/
- __MACOSX/RawData_Part2/PbTx3 treatment Set1/cell4/._10527009_ctrl_4_inactivation.abf
- RawData_Part2/PbTx3 treatment Set1/cell4/10527012_ctrl_4_recovery.abf
- __MACOSX/RawData_Part2/PbTx3 treatment Set1/cell4/._10527012_ctrl_4_recovery.abf
- RawData_Part2/PbTx3 treatment Set1/cell4/10527014_ctrl_4_activation.abf
- __MACOSX/RawData_Part2/PbTx3 treatment Set1/cell4/._10527014_ctrl_4_activation.abf
- RawData_Part2/PbTx3 treatment Set1/cell4/10527016_pbtx_4_activation.abf
- __MACOSX/RawData_Part2/PbTx3 treatment Set1/cell4/._10527016_pbtx_4_activation.abf
- RawData_Part2/PbTx3 treatment Set1/cell4/10527020_pbtx_4_recovery.abf
- __MACOSX/RawData_Part2/PbTx3 treatment Set1/cell4/._10527020_pbtx_4_recovery.abf
- RawData_Part2/PbTx3 treatment Set1/cell4/10527021_pbtx_4_inactivation.abf
- __MACOSX/RawData_Part2/PbTx3 treatment Set1/cell4/._10527021_pbtx_4_inactivation.abf
- RawData_Part2/PbTx3 treatment Set1/cell4/10527027_wash_4_15min_activation.abf
- __MACOSX/RawData_Part2/PbTx3 treatment Set1/cell4/._10527027_wash_4_15min_activation.abf
- RawData_Part2/PbTx3 treatment Set1/cell4/10527028_wash_4_15min_inactivation.abf
- __MACOSX/RawData_Part2/PbTx3 treatment Set1/cell4/._10527028_wash_4_15min_inactivation.abf
- RawData_Part2/PbTx3 treatment Set1/cell4/10527035_wash_4_15min_recovery.abf
- __MACOSX/RawData_Part2/PbTx3 treatment Set1/cell4/._10527035_wash_4_15min_recovery.abf
- __MACOSX/RawData_Part2/PbTx3 treatment Set1/._cell4
- RawData_Part2/PbTx3 treatment Set1/cell5/
- RawData_Part2/PbTx3 treatment Set1/cell5/10527043_ctrl_5_inactivation.abf
- __MACOSX/RawData_Part2/PbTx3 treatment Set1/cell5/
- __MACOSX/RawData_Part2/PbTx3 treatment Set1/cell5/._10527043_ctrl_5_inactivation.abf
- RawData_Part2/PbTx3 treatment Set1/cell5/10527045_ctrl_5_recovery.abf
- __MACOSX/RawData_Part2/PbTx3 treatment Set1/cell5/._10527045_ctrl_5_recovery.abf
- RawData_Part2/PbTx3 treatment Set1/cell5/10527046_ctrl_5_activation.abf
- __MACOSX/RawData_Part2/PbTx3 treatment Set1/cell5/._10527046_ctrl_5_activation.abf
- RawData_Part2/PbTx3 treatment Set1/cell5/10527050_pbtx_5_activation.abf
- __MACOSX/RawData_Part2/PbTx3 treatment Set1/cell5/._10527050_pbtx_5_activation.abf
- RawData_Part2/PbTx3 treatment Set1/cell5/10527053_pbtx_5_inactivation.abf
- __MACOSX/RawData_Part2/PbTx3 treatment Set1/cell5/._10527053_pbtx_5_inactivation.abf
- RawData_Part2/PbTx3 treatment Set1/cell5/10527056_pbtx_5_recovery.abf
- __MACOSX/RawData_Part2/PbTx3 treatment Set1/cell5/._10527056_pbtx_5_recovery.abf
- RawData_Part2/PbTx3 treatment Set1/cell5/10527066_wash_5_15min_activation.abf
- __MACOSX/RawData_Part2/PbTx3 treatment Set1/cell5/._10527066_wash_5_15min_activation.abf
- RawData_Part2/PbTx3 treatment Set1/cell5/10527067_wash_5_15min_inactivation.abf
- __MACOSX/RawData_Part2/PbTx3 treatment Set1/cell5/._10527067_wash_5_15min_inactivation.abf
- RawData_Part2/PbTx3 treatment Set1/cell5/10527068_wash_5_15min_recovery.abf
- __MACOSX/RawData_Part2/PbTx3 treatment Set1/cell5/._10527068_wash_5_15min_recovery.abf
- RawData_Part2/PbTx3 treatment Set1/cell5/10527069_wash_5_30min_activation.abf
- __MACOSX/RawData_Part2/PbTx3 treatment Set1/cell5/._10527069_wash_5_30min_activation.abf
- RawData_Part2/PbTx3 treatment Set1/cell5/10527070_wash_5_30min_inactivation.abf
- __MACOSX/RawData_Part2/PbTx3 treatment Set1/cell5/._10527070_wash_5_30min_inactivation.abf
- RawData_Part2/PbTx3 treatment Set1/cell5/10527071_wash_5_15min_recovery.abf
- __MACOSX/RawData_Part2/PbTx3 treatment Set1/cell5/._10527071_wash_5_15min_recovery.abf
- __MACOSX/RawData_Part2/PbTx3 treatment Set1/._cell5
- RawData_Part2/PbTx3 treatment Set1/cell6/
- RawData_Part2/PbTx3 treatment Set1/cell6/10527078_ctrl_6_activation.abf
- __MACOSX/RawData_Part2/PbTx3 treatment Set1/cell6/
- __MACOSX/RawData_Part2/PbTx3 treatment Set1/cell6/._10527078_ctrl_6_activation.abf
- RawData_Part2/PbTx3 treatment Set1/cell6/10527080_ctrl_6_inactivation.abf
- __MACOSX/RawData_Part2/PbTx3 treatment Set1/cell6/._10527080_ctrl_6_inactivation.abf
- RawData_Part2/PbTx3 treatment Set1/cell6/10527082_ctrl_6_recovery.abf
- __MACOSX/RawData_Part2/PbTx3 treatment Set1/cell6/._10527082_ctrl_6_recovery.abf
- RawData_Part2/PbTx3 treatment Set1/cell6/10527097_pbtx_6_activation.abf
- __MACOSX/RawData_Part2/PbTx3 treatment Set1/cell6/._10527097_pbtx_6_activation.abf
- RawData_Part2/PbTx3 treatment Set1/cell6/10527099_pbtx_6_inactivation.abf
- __MACOSX/RawData_Part2/PbTx3 treatment Set1/cell6/._10527099_pbtx_6_inactivation.abf
- RawData_Part2/PbTx3 treatment Set1/cell6/10527101_pbtx_6_recovery.abf
- __MACOSX/RawData_Part2/PbTx3 treatment Set1/cell6/._10527101_pbtx_6_recovery.abf
- RawData_Part2/PbTx3 treatment Set1/cell6/10527109_wash_6_15min_activation.abf
- __MACOSX/RawData_Part2/PbTx3 treatment Set1/cell6/._10527109_wash_6_15min_activation.abf
- RawData_Part2/PbTx3 treatment Set1/cell6/10527111_wash_6_15min_inactivation.abf
- __MACOSX/RawData_Part2/PbTx3 treatment Set1/cell6/._10527111_wash_6_15min_inactivation.abf
- RawData_Part2/PbTx3 treatment Set1/cell6/10527112_wash_6_15min_recovery.abf
- __MACOSX/RawData_Part2/PbTx3 treatment Set1/cell6/._10527112_wash_6_15min_recovery.abf
- __MACOSX/RawData_Part2/PbTx3 treatment Set1/._cell6
- RawData_Part2/PbTx3 treatment Set1/cell7/
- RawData_Part2/PbTx3 treatment Set1/cell7/10528005_ctrl_7_inactivation.abf
- __MACOSX/RawData_Part2/PbTx3 treatment Set1/cell7/
- __MACOSX/RawData_Part2/PbTx3 treatment Set1/cell7/._10528005_ctrl_7_inactivation.abf
- RawData_Part2/PbTx3 treatment Set1/cell7/10528006_ctrl_7_recovery.abf
- __MACOSX/RawData_Part2/PbTx3 treatment Set1/cell7/._10528006_ctrl_7_recovery.abf
- RawData_Part2/PbTx3 treatment Set1/cell7/10528007_ctrl_7_activation.abf
- __MACOSX/RawData_Part2/PbTx3 treatment Set1/cell7/._10528007_ctrl_7_activation.abf
- RawData_Part2/PbTx3 treatment Set1/cell7/10528011_pbtx_7_activation.abf
- __MACOSX/RawData_Part2/PbTx3 treatment Set1/cell7/._10528011_pbtx_7_activation.abf
- RawData_Part2/PbTx3 treatment Set1/cell7/10528014_pbtx_7_recovery.abf
- __MACOSX/RawData_Part2/PbTx3 treatment Set1/cell7/._10528014_pbtx_7_recovery.abf
- RawData_Part2/PbTx3 treatment Set1/cell7/10528015_pbtx_7_inactivation.abf
- __MACOSX/RawData_Part2/PbTx3 treatment Set1/cell7/._10528015_pbtx_7_inactivation.abf
- RawData_Part2/PbTx3 treatment Set1/cell7/10528019_wash_7_15min_activation.abf
- __MACOSX/RawData_Part2/PbTx3 treatment Set1/cell7/._10528019_wash_7_15min_activation.abf
- RawData_Part2/PbTx3 treatment Set1/cell7/10528021_wash_7_15min_inactivation.abf
- __MACOSX/RawData_Part2/PbTx3 treatment Set1/cell7/._10528021_wash_7_15min_inactivation.abf
- RawData_Part2/PbTx3 treatment Set1/cell7/10528022_wash_7_15min_recovery.abf
- __MACOSX/RawData_Part2/PbTx3 treatment Set1/cell7/._10528022_wash_7_15min_recovery.abf
- __MACOSX/RawData_Part2/PbTx3 treatment Set1/._cell7
- __MACOSX/RawData_Part2/._PbTx3 treatment Set1
- __MACOSX/._RawData_Part2
