# Supplementary material for: Interaction of a dinoflagellate neurotoxin with voltage-activated ion channels in a marine diatom
Source: PeerJ. 2018 Apr 3;6:e4533. doi: 10.7717/peerj.4533 (PMC5888156; doi:10.7717/peerj.4533)
Supplement: Supplemental Information 3 [file peerj-06-4533-s006.zip]

Archive with 152 entries (133 files):
- RawData_Part3/
- RawData_Part3/.DS_Store
- __MACOSX/
- __MACOSX/RawData_Part3/
- __MACOSX/RawData_Part3/._.DS_Store
- RawData_Part3/PbTx3Treatment Set2/
- RawData_Part3/PbTx3Treatment Set2/.DS_Store
- __MACOSX/RawData_Part3/PbTx3Treatment Set2/
- __MACOSX/RawData_Part3/PbTx3Treatment Set2/._.DS_Store
- RawData_Part3/PbTx3Treatment Set2/cell10/
- RawData_Part3/PbTx3Treatment Set2/cell10/10531003_ctrl_10_inactivation.abf
- __MACOSX/RawData_Part3/PbTx3Treatment Set2/cell10/
- __MACOSX/RawData_Part3/PbTx3Treatment Set2/cell10/._10531003_ctrl_10_inactivation.abf
- RawData_Part3/PbTx3Treatment Set2/cell10/10531004_ctrl_10_recovery.abf
- __MACOSX/RawData_Part3/PbTx3Treatment Set2/cell10/._10531004_ctrl_10_recovery.abf
- RawData_Part3/PbTx3Treatment Set2/cell10/10531005_ctrl_10_activation.abf
- __MACOSX/RawData_Part3/PbTx3Treatment Set2/cell10/._10531005_ctrl_10_activation.abf
- RawData_Part3/PbTx3Treatment Set2/cell10/10531007_pbtx_10_activation.abf
- __MACOSX/RawData_Part3/PbTx3Treatment Set2/cell10/._10531007_pbtx_10_activation.abf
- RawData_Part3/PbTx3Treatment Set2/cell10/10531009_pbtx_10_inactivation.abf
- __MACOSX/RawData_Part3/PbTx3Treatment Set2/cell10/._10531009_pbtx_10_inactivation.abf
- RawData_Part3/PbTx3Treatment Set2/cell10/10531011_pbtx_10_recovery.abf
- __MACOSX/RawData_Part3/PbTx3Treatment Set2/cell10/._10531011_pbtx_10_recovery.abf
- __MACOSX/RawData_Part3/PbTx3Treatment Set2/._cell10
- RawData_Part3/PbTx3Treatment Set2/cell11/
- RawData_Part3/PbTx3Treatment Set2/cell11/10531021_ctrl_11_activation.abf
- __MACOSX/RawData_Part3/PbTx3Treatment Set2/cell11/
- __MACOSX/RawData_Part3/PbTx3Treatment Set2/cell11/._10531021_ctrl_11_activation.abf
- RawData_Part3/PbTx3Treatment Set2/cell11/10531023_ctrl_11_inactivation.abf
- __MACOSX/RawData_Part3/PbTx3Treatment Set2/cell11/._10531023_ctrl_11_inactivation.abf
- RawData_Part3/PbTx3Treatment Set2/cell11/10531024_ctrl_11_recovery.abf
- __MACOSX/RawData_Part3/PbTx3Treatment Set2/cell11/._10531024_ctrl_11_recovery.abf
- RawData_Part3/PbTx3Treatment Set2/cell11/10531027_pbtx_11_activation.abf
- __MACOSX/RawData_Part3/PbTx3Treatment Set2/cell11/._10531027_pbtx_11_activation.abf
- RawData_Part3/PbTx3Treatment Set2/cell11/10531029_pbtx_11_inactivation.abf
- __MACOSX/RawData_Part3/PbTx3Treatment Set2/cell11/._10531029_pbtx_11_inactivation.abf
- RawData_Part3/PbTx3Treatment Set2/cell11/10531030_pbtx_11_recovery.abf
- __MACOSX/RawData_Part3/PbTx3Treatment Set2/cell11/._10531030_pbtx_11_recovery.abf
- RawData_Part3/PbTx3Treatment Set2/cell11/10531037_wash_11_15min_activation.abf
- __MACOSX/RawData_Part3/PbTx3Treatment Set2/cell11/._10531037_wash_11_15min_activation.abf
- RawData_Part3/PbTx3Treatment Set2/cell11/10531039_wash_11_15min_inactivation.abf
- __MACOSX/RawData_Part3/PbTx3Treatment Set2/cell11/._10531039_wash_11_15min_inactivation.abf
- RawData_Part3/PbTx3Treatment Set2/cell11/10531040_wash_11_15min_recovery.abf
- __MACOSX/RawData_Part3/PbTx3Treatment Set2/cell11/._10531040_wash_11_15min_recovery.abf
- RawData_Part3/PbTx3Treatment Set2/cell11/10531041_wash_11_30min_activation.abf
- __MACOSX/RawData_Part3/PbTx3Treatment Set2/cell11/._10531041_wash_11_30min_activation.abf
- RawData_Part3/PbTx3Treatment Set2/cell11/10531043_wash_11_30min_inactivation.abf
- __MACOSX/RawData_Part3/PbTx3Treatment Set2/cell11/._10531043_wash_11_30min_inactivation.abf
- RawData_Part3/PbTx3Treatment Set2/cell11/10531044_wash_11_30min_recovery.abf
- __MACOSX/RawData_Part3/PbTx3Treatment Set2/cell11/._10531044_wash_11_30min_recovery.abf
- __MACOSX/RawData_Part3/PbTx3Treatment Set2/._cell11
- RawData_Part3/PbTx3Treatment Set2/cell12/
- RawData_Part3/PbTx3Treatment Set2/cell12/10604021_ctrl_12_activation.abf
- __MACOSX/RawData_Part3/PbTx3Treatment Set2/cell12/
- __MACOSX/RawData_Part3/PbTx3Treatment Set2/cell12/._10604021_ctrl_12_activation.abf
- RawData_Part3/PbTx3Treatment Set2/cell12/10604022_ctrl_12_inactivation.abf
- __MACOSX/RawData_Part3/PbTx3Treatment Set2/cell12/._10604022_ctrl_12_inactivation.abf
- RawData_Part3/PbTx3Treatment Set2/cell12/10604023_ctrl_12_recovery.abf
- __MACOSX/RawData_Part3/PbTx3Treatment Set2/cell12/._10604023_ctrl_12_recovery.abf
- RawData_Part3/PbTx3Treatment Set2/cell12/10604037_pbtx_12_activation.abf
- __MACOSX/RawData_Part3/PbTx3Treatment Set2/cell12/._10604037_pbtx_12_activation.abf
- RawData_Part3/PbTx3Treatment Set2/cell12/10604040_pbtx_12_inactivation.abf
- __MACOSX/RawData_Part3/PbTx3Treatment Set2/cell12/._10604040_pbtx_12_inactivation.abf
- RawData_Part3/PbTx3Treatment Set2/cell12/10604041_pbtx_12_recovery.abf
- __MACOSX/RawData_Part3/PbTx3Treatment Set2/cell12/._10604041_pbtx_12_recovery.abf
- RawData_Part3/PbTx3Treatment Set2/cell12/10604046_wash_12_15min_activation.abf
- __MACOSX/RawData_Part3/PbTx3Treatment Set2/cell12/._10604046_wash_12_15min_activation.abf
- RawData_Part3/PbTx3Treatment Set2/cell12/10604047_wash_12_15min_inactivation.abf
- __MACOSX/RawData_Part3/PbTx3Treatment Set2/cell12/._10604047_wash_12_15min_inactivation.abf
- RawData_Part3/PbTx3Treatment Set2/cell12/10604048_wash_12_15min_recovery.abf
- __MACOSX/RawData_Part3/PbTx3Treatment Set2/cell12/._10604048_wash_12_15min_recovery.abf
- RawData_Part3/PbTx3Treatment Set2/cell12/10604050_wash_12_30min_activation.abf
- __MACOSX/RawData_Part3/PbTx3Treatment Set2/cell12/._10604050_wash_12_30min_activation.abf
- RawData_Part3/PbTx3Treatment Set2/cell12/10604051_wash_12_30min_inactivation.abf
- __MACOSX/RawData_Part3/PbTx3Treatment Set2/cell12/._10604051_wash_12_30min_inactivation.abf
- RawData_Part3/PbTx3Treatment Set2/cell12/10604052_wash_12_30min_recovery.abf
- __MACOSX/RawData_Part3/PbTx3Treatment Set2/cell12/._10604052_wash_12_30min_recovery.abf
- __MACOSX/RawData_Part3/PbTx3Treatment Set2/._cell12
- RawData_Part3/PbTx3Treatment Set2/cell13/
- RawData_Part3/PbTx3Treatment Set2/cell13/10605019_ctrl_13_activation.abf
- __MACOSX/RawData_Part3/PbTx3Treatment Set2/cell13/
- __MACOSX/RawData_Part3/PbTx3Treatment Set2/cell13/._10605019_ctrl_13_activation.abf
- RawData_Part3/PbTx3Treatment Set2/cell13/10605020_ctrl_13_inactivation.abf
- __MACOSX/RawData_Part3/PbTx3Treatment Set2/cell13/._10605020_ctrl_13_inactivation.abf
- RawData_Part3/PbTx3Treatment Set2/cell13/10605021_ctrl_13_recovery.abf
- __MACOSX/RawData_Part3/PbTx3Treatment Set2/cell13/._10605021_ctrl_13_recovery.abf
- RawData_Part3/PbTx3Treatment Set2/cell13/10605037_pbtx_13_activation.abf
- __MACOSX/RawData_Part3/PbTx3Treatment Set2/cell13/._10605037_pbtx_13_activation.abf
- RawData_Part3/PbTx3Treatment Set2/cell13/10605038_pbtx_13_inactivation.abf
- __MACOSX/RawData_Part3/PbTx3Treatment Set2/cell13/._10605038_pbtx_13_inactivation.abf
- RawData_Part3/PbTx3Treatment Set2/cell13/10605039_pbtx_13_recovery.abf
- __MACOSX/RawData_Part3/PbTx3Treatment Set2/cell13/._10605039_pbtx_13_recovery.abf
- RawData_Part3/PbTx3Treatment Set2/cell13/10605044_wash_13_15min_activation.abf
- __MACOSX/RawData_Part3/PbTx3Treatment Set2/cell13/._10605044_wash_13_15min_activation.abf
- RawData_Part3/PbTx3Treatment Set2/cell13/10605046_wash_13_15min_inactivation.abf
- __MACOSX/RawData_Part3/PbTx3Treatment Set2/cell13/._10605046_wash_13_15min_inactivation.abf
- __MACOSX/RawData_Part3/PbTx3Treatment Set2/._cell13
- RawData_Part3/PbTx3Treatment Set2/cell14/
- RawData_Part3/PbTx3Treatment Set2/cell14/10608016_ctrl_14_activation.abf
- __MACOSX/RawData_Part3/PbTx3Treatment Set2/cell14/
- __MACOSX/RawData_Part3/PbTx3Treatment Set2/cell14/._10608016_ctrl_14_activation.abf
- RawData_Part3/PbTx3Treatment Set2/cell14/10608018_ctrl_14_recovery.abf
- __MACOSX/RawData_Part3/PbTx3Treatment Set2/cell14/._10608018_ctrl_14_recovery.abf
- RawData_Part3/PbTx3Treatment Set2/cell14/10608020_ctrl_14_inactivation.abf
- __MACOSX/RawData_Part3/PbTx3Treatment Set2/cell14/._10608020_ctrl_14_inactivation.abf
- RawData_Part3/PbTx3Treatment Set2/cell14/10608024_pbtx_14_recovery.abf
- __MACOSX/RawData_Part3/PbTx3Treatment Set2/cell14/._10608024_pbtx_14_recovery.abf
- RawData_Part3/PbTx3Treatment Set2/cell14/10608027_pbtx_14_activation.abf
- __MACOSX/RawData_Part3/PbTx3Treatment Set2/cell14/._10608027_pbtx_14_activation.abf
- RawData_Part3/PbTx3Treatment Set2/cell14/10608030_pbtx_14_inactivation.abf
- __MACOSX/RawData_Part3/PbTx3Treatment Set2/cell14/._10608030_pbtx_14_inactivation.abf
- __MACOSX/RawData_Part3/PbTx3Treatment Set2/._cell14
- RawData_Part3/PbTx3Treatment Set2/cell8/
- RawData_Part3/PbTx3Treatment Set2/cell8/10529007_ctrl_8_activation.abf
- __MACOSX/RawData_Part3/PbTx3Treatment Set2/cell8/
- __MACOSX/RawData_Part3/PbTx3Treatment Set2/cell8/._10529007_ctrl_8_activation.abf
- RawData_Part3/PbTx3Treatment Set2/cell8/10529008_ctrl_8_inactivation.abf
- __MACOSX/RawData_Part3/PbTx3Treatment Set2/cell8/._10529008_ctrl_8_inactivation.abf
- RawData_Part3/PbTx3Treatment Set2/cell8/10529009_ctrl_8_recovery.abf
- __MACOSX/RawData_Part3/PbTx3Treatment Set2/cell8/._10529009_ctrl_8_recovery.abf
- RawData_Part3/PbTx3Treatment Set2/cell8/10529022_pbtx_8_activation.abf
- __MACOSX/RawData_Part3/PbTx3Treatment Set2/cell8/._10529022_pbtx_8_activation.abf
- RawData_Part3/PbTx3Treatment Set2/cell8/10529023_pbtx_8_inactivation.abf
- __MACOSX/RawData_Part3/PbTx3Treatment Set2/cell8/._10529023_pbtx_8_inactivation.abf
- RawData_Part3/PbTx3Treatment Set2/cell8/10529024_pbtx_8_recovery.abf
- __MACOSX/RawData_Part3/PbTx3Treatment Set2/cell8/._10529024_pbtx_8_recovery.abf
- RawData_Part3/PbTx3Treatment Set2/cell8/10529030_wash_8_15min_activation.abf
- __MACOSX/RawData_Part3/PbTx3Treatment Set2/cell8/._10529030_wash_8_15min_activation.abf
- __MACOSX/RawData_Part3/PbTx3Treatment Set2/._cell8
- RawData_Part3/PbTx3Treatment Set2/cell9/
- RawData_Part3/PbTx3Treatment Set2/cell9/10530017_ctrl_9_inactivation.abf
- __MACOSX/RawData_Part3/PbTx3Treatment Set2/cell9/
- __MACOSX/RawData_Part3/PbTx3Treatment Set2/cell9/._10530017_ctrl_9_inactivation.abf
- RawData_Part3/PbTx3Treatment Set2/cell9/10530018_ctrl_9_recovery.abf
- __MACOSX/RawData_Part3/PbTx3Treatment Set2/cell9/._10530018_ctrl_9_recovery.abf
- RawData_Part3/PbTx3Treatment Set2/cell9/10530020_ctrl_9_activation.abf
- __MACOSX/RawData_Part3/PbTx3Treatment Set2/cell9/._10530020_ctrl_9_activation.abf
- RawData_Part3/PbTx3Treatment Set2/cell9/10530022_pbtx_9_activation.abf
- __MACOSX/RawData_Part3/PbTx3Treatment Set2/cell9/._10530022_pbtx_9_activation.abf
- RawData_Part3/PbTx3Treatment Set2/cell9/10530024_pbtx_9_recovery.abf
- __MACOSX/RawData_Part3/PbTx3Treatment Set2/cell9/._10530024_pbtx_9_recovery.abf
- RawData_Part3/PbTx3Treatment Set2/cell9/10530026_pbtx_9_inactivation.abf
- __MACOSX/RawData_Part3/PbTx3Treatment Set2/cell9/._10530026_pbtx_9_inactivation.abf
- RawData_Part3/PbTx3Treatment Set2/cell9/10530031_wash_9_15min_inactivation.abf
- __MACOSX/RawData_Part3/PbTx3Treatment Set2/cell9/._10530031_wash_9_15min_inactivation.abf
- RawData_Part3/PbTx3Treatment Set2/cell9/10530034_wash_9_15min_activation.abf
- __MACOSX/RawData_Part3/PbTx3Treatment Set2/cell9/._10530034_wash_9_15min_activation.abf
- RawData_Part3/PbTx3Treatment Set2/cell9/10530035_wash_9_15min_recovery.abf
- __MACOSX/RawData_Part3/PbTx3Treatment Set2/cell9/._10530035_wash_9_15min_recovery.abf
- __MACOSX/RawData_Part3/PbTx3Treatment Set2/._cell9
- __MACOSX/RawData_Part3/._PbTx3Treatment Set2
- __MACOSX/._RawData_Part3
